# Supplementary material for: The High Permeability of Nanocarriers Crossing the Enterocyte Layer by Regulation of the Surface Zonal Pattern
Source: Molecules. 2020 Feb 19;25(4):919. doi: 10.3390/molecules25040919 (PMC7070455; doi:10.3390/molecules25040919)
Supplement: Supplementary file 1 [file molecules-25-00919-s001.zip]

Archive with 1 entries (1 files):
- molecules-709377-supplementary.docx
